# Supplementary material for: Hydrated Metal Vanadate Heterostructures as Cathode Materials for Stable Aqueous Zinc-Ion Batteries
Source: Molecules. 2024 Aug 14;29(16):3848. doi: 10.3390/molecules29163848 (PMC11357528; doi:10.3390/molecules29163848)
Supplement: Supplementary file 1 [file molecules-29-03848-s001.zip]

Archive with 1 entries (1 files):
- molecules-3099697-supplementary.pdf
